# Supplementary material for: Targeted RNA‐sequencing assays: a step forward compared to FISH and IHC techniques?
Source: Cancer Med. 2019 Oct 25;8(18):7556–66. doi: 10.1002/cam4.2599 (PMC6912030; doi:10.1002/cam4.2599)
Supplement: Supplementary file 2 [file CAM4-8-7556-s002.xlsx]

## Sheet: Feuil1
Suppl. Table 1: Histological and biological sample characteristics
													IHC			FISH
		Site	Type of specimen	TTF1	P40	P63	CK7	CK20	Other positive markers	Classification	Favor / Predominant pattern	Differentiated	% of tumor cells for IHC testing	ALK	ROS	% of tumor cells in selected area	FISH	FISH (% of pos cells)
	E2054	lung	biopsy	+	NS	-	+	-		NSCC	Adenocarcinoma	poorly	70	++	-	70	pos	20
	E2333	lung	surgical specimen	+	-	NS	+	-		Adenocarcinoma	Papillary		15	+	-	80	pos	16
	E2840	lung	biopsy	+	NS	+	NS	NS		NSCC	Adenocarcinoma		30	++	-	20	pos	46
	E2895	lymph node	surgical specimen	+	NS	+	NS	NS		NSCC	Adenocarcinoma		50	++	-	60	pos	32
	E3003	lung	biopsy	+	NS	NS	NS	NS	P.A.S	Adenocarcinoma	Mucinous		10 (<50 cells)	+++	-	<10	pos	48
	E3040	lung	surgical specimen	+	NS	-	NS	NS		Adenocarcinoma			60	+++	-	40	pos	64
	E3185	lung	surgical specimen	+	NS	NS	+	-	P.A.S	Adenocarcinoma	Acinar		NS	+++	-	90	pos	32
	E3188	lung	surgical specimen	+	NS	NS	NS	NS		Adenocarcinoma	Acinar		NS	+++	-	70	pos	46
	E3252	lung	biopsy	+	NS	NS	NS	NS		NSCC	Adenocarcinoma with lepidic composant		50	+++	-	70	pos	70
	E3276	lymph node	surgical specimen	-	-	NS	+	NS		NSCC	Adenocarcinoma	poorly	80	++	-	30	pos	15
	E3551	lung	surgical specimen	+	NS	NS	+	-	CKAE1/AE3, E-cadherin	Adenocarcinoma	Mucinous	moderate	40	+++	-	40	pos	18
	E3837	lung	surgical specimen	+	NS	NS	NS	NS		Adenocarcinoma	Papillary		30	+++	-	80	pos	62
	E3959	lung	surgical specimen	+	NS	NS	NS	NS		Adenocarcinoma	Acinar		70	+++	-	70	pos	46
	E4115	lymph node	biopsy	+	-	NS	+	-	CKAE1/AE3	Adenocarcinoma	Mucinous	poorly to moderate	80	-	++	60	pos	32
	E4169	pericardium	cytology	+	-	NS	+	-		NSCC	Adenocarcinoma		70	+++	-	80	pos	30
	E4170	lung	biopsy	+	NS	NS	+	+		NSCC	Adenocarcinoma	poorly	20	+++	-	30	pos	40
	E4268	lung	biopsy	+	-	NS	+	-		NSCC	Adenocarcinoma	well	60	-	+++	60	pos	54
	E4349	lung	biopsy	NS	NS	NS	NS	NS		Adenocarcinoma	Mucinous		20	+++	-	30	pos	40
	E4378	adrenal gland	biopsy	+	-	+	-	-	CKAE1/AE3, P504S	NSCC	Adenocarcinoma		60	-	+	70	neg	6
	E4380	lung	biopsy	+	NS	NS	+	-		NSCC	Adenocarcinoma	well	NS	++	-	30	pos	38
	E4428	lymph node	biopsy	+	NS	NS	+	-		Adenocarcinoma	Mucinous	moderate	30	+++	-	60	pos	48
	E4513	lymph node	core-biopsy	+	-	NS	NS	NS		NSCC	Adenocarcinoma		80	++	-	70	pos	30
	E4559	lymph node	surgical specimen	+	NS	NS	+	-	P.A.S	Adenocarcinoma	Mucinous	poorly	70	++	-	80	pos	56
	E4598	pleural	biopsy	+	-	NS	NS	NS	CKAE1/AE3	NSCC	Adenocarcinoma		30	+	-	60	neg	3
	E4610	liver	biopsy	+	NS	NS	+	NS		NSCC	Adenocarcinoma	poorly	70	-	++	80	pos	52
	E4634	bone	biopsy	+	NS	NS	+	-		Adenocarcinoma	Mucinous		70	+	-	70	neg	0
	E4674	brain	biopsy	-	NS	NS	NS	NS		NSCC	NOS		80	-	-	80	neg	0
	E4720	lung	biopsy	+	NS	NS	+	-		NSCC	Adenocarcinoma	well	NS	-	+	40	neg	0
	E4721	lung	biopsy	+	NS	NS	NS	NS	P.A.S	Adenocarcinoma	Mucinous		70	+++	-	70	pos	20
	E4883	lung	biopsy	+	-	NS	NS	NS		NSCC	Adenocarcinoma		10	++	-	20	pos	56
	E4974	lung	biopsy	+	-	-	-	-	NapsinA	Adenocarcinoma	Mucinous		NS	+++	-	70	pos	32
	E5011	lung	biopsy	+	NS	NS	NS	NS		NSCC	Adenocarcinoma		75	+++	-	80	pos	93
	E5046	skin	biopsy	NS	-	NS	-	-	PS100	Epithelial tumor		poorly	80	+++	-	90	neg	9
	E5193	lung	biopsy	+	NS	NS	NS	NS		NSCC	Adenocarcinoma with acinar composant		25	++	-	60	neg	1
	E5680	lung	surgical specimen	+	-	NS	NS	NS	CD56, synatophysin	Large cell neuroendocrine carcinoma			50	+++	-	80	neg	1
	E5693	liver	biopsy	+	NS	NS	+	-	CK19	NSCC	Adenocarcinoma	moderate	50	+++	-	80	neg	6
	E5844	lymph node	core-biopsy	-	-	NS	NS	NS	CKAE1/AE3	NSCC	NOS		30	+	-	30	neg	1
		P.A.S. : Periodic Acid-Schiff; NSCC : non-small cell carcinoma; NOS: not otherwise specified; pos : positive; neg : negative, NS: Not specified
		TTF1 : Thyroid transcription factor-1, CK : Cytokeratin, CD : cluster of differentiation
